# Supplementary material for: In Vivo and In Vitro Mechanisms of Equol Synthesis and Key Influencing Factors: A Critical Review
Source: Nutrients. 2025 Oct 31;17(21):3449. doi: 10.3390/nu17213449 (PMC12610683; doi:10.3390/nu17213449)
Supplement: Supplementary file 1 [file nutrients-17-03449-s001.zip]

Archive with 1 entries (1 files):
- nutrients-3882539-supplementary.pdf
